# Supplementary material for: Novel Auger-Electron-Emitting 191Pt-Labeled Pyrrole–Imidazole Polyamide Targeting MYCN Increases Cytotoxicity and Cytosolic dsDNA Granules in MYCN-Amplified Neuroblastoma
Source: Pharmaceuticals (Basel). 2023 Oct 27;16(11):1526. doi: 10.3390/ph16111526 (PMC10675227; doi:10.3390/ph16111526)
Supplement: Supplementary file 1 [file pharmaceuticals-16-01526-s001.zip]

Archive with 1 entries (1 files):
- pharmaceuticals-2631815-supplementary.pdf
